# Supplementary material for: Active delivery of the anterior arm and incidence of second-degree perineal tears: a clinical practice evaluation
Source: BMC Pregnancy Childbirth. 2017 May 12;17:141. doi: 10.1186/s12884-017-1322-8 (PMC5429558; doi:10.1186/s12884-017-1322-8)
Supplement: Additional file 1: — Descriptive statisitics of the study. (XLS 76 kb) [file 12884_2017_1322_MOESM1_ESM.xls]

## Sheet: couderc
N° Patient	MC	AGE	BMI	PDP		Pl	Pant	gL	pL	pCli	pUR	P1D	P2D	P3a	P3b	P3c	P4		APGAR	POIDS	Fracture clavilcule	Fracture humérus		CM facile	CM modérément facile	CM difficile	ECHEC CM
1	1	28	26	6		2	2	2	2	2	2	1	2	2	2	2	2		10_10_10	3070	0	0		1	0	0	0
2	1	19	28	13		2	1	2	1	2	2	1	2	2	2	2	2		9_10_10	3670	0	0		1	0	0	0
3	1	25	29	14		2	2	2	2	2	2	1	2	2	2	2	2		10_10_10	3710	0	0		1	0	0	0
4	1	31	23	13		2	1	2	1	2	2	1	2	2	2	2	2		10_10_10	3425	0	0		1	0	0	0
5	1	28	19	12		2	2	2	2	2	2	2	1	2	2	2	2		10_10_10	2775	0	0		1	0	0	0
6	1	22	21	13		2	2	2	2	2	2	1	2	2	2	2	2		10_10_10	3660	0	0		0	1	0	0
7	1	21	19	2		2	2	2	2	2	2	2	1	2	2	2	2		10_10_10	2900	0	0		0	1	0	0
8	1	28	25	8		2	2	2	2	2	2	2	1	2	2	2	2		10_10_10	3400	0	0		0	1	0	0
9	1	25	20	14		2	2	2	2	2	2	2	1	2	2	2	2		10_10_10	3770	0	0		1	0	0	0
10	1	30	22	17		2	1	1	2	2	2	1	2	2	2	2	2		10_10_10	2985	0	0		1	0	0	0
11	1	29	19	13		2	1	2	1	2	2	1	2	2	2	2	2		10_10_10	3420	0	0		1	0	0	0
12	1	24	25	19		2	2	2	2	2	2	1	2	2	2	2	2		10_10_10	2870	0	0		1	0	0	0
13	1	22	20	20		2	1	2	1	2	2	1	2	2	2	2	2		10_10_10	3175	0	0		1	0	0	0
14	1	23	20	9		2	1	2	1	2	2	1	2	2	2	2	2		10_10_10	2970	0	0		0	1	0	0
15	1	27	34	13		2	2	2	2	2	2	1	2	2	2	2	2		10_10_10	2760	0	0		1	0	0	0
16	1	22	19	7		2	1	2	1	2	2	1	2	2	2	2	2		10_10_10	2890	0	0		1	0	0	0
17	1	25	26	17		2	2	2	2	2	2	1	2	2	2	2	2		7_10_10	3240	0	0		1	0	0	0
18	1	38	21	13		2	1	2	1	2	2	1	2	2	2	2	2		10_10_10	3160	0	0		1	0	0	0
19	1	29	21	15		2	1	2	1	2	2	1	2	2	2	2	2		10_10_10	3440	0	0		0	0	1	1
20	1	22	20	10		1	2	2	2	2	2	2	2	2	2	2	2		8_10_10	2770	0	0		1	0	0	0
21	1	27	22	10		2	2	2	2	2	2	1	2	2	2	2	2		10_10_10	3250	0	0		0	0	1	0
22	1	36	19	14		2	2	2	2	2	2	1	2	2	2	2	2		10_10_10	3350	0	0		1	0	0	0
23	1	26	23	12		2	1	2	1	2	2	1	2	2	2	2	2		10_10_10	3100	0	0		1	0	0	0
24	1	29	21	10		2	1	2	2	2	1	1	2	2	2	2	2		10_10_10	3100	0	0		1	0	0	0
25	1	24	20	10		2	1	2	1	2	2	1	2	2	2	2	2		10_10_10	3260	0	0		1	0	0	0
26	1	18	20	16		2	2	2	2	2	2	1	2	2	2	2	2		10_10_10	3120	0	0		1	0	0	0
27	1	29	21	22		2	2	2	2	2	2	1	2	2	2	2	2		10_10_10	3625	0	0		0	1	0	0
28	1	21	24	19		2	1	2	2	2	1	1	2	2	2	2	2		10_10_10	3900	0	0		0	0	1	0
29	1	28	23	18		2	2	2	2	2	2	1	2	2	2	2	2		10_10_10	3530	0	0		1	0	0	0
30	1	26	23	22		2	2	2	2	2	2	1	2	2	2	2	2		10_10_10	3700	0	0		1	0	0	0
31	1	26	24	16		2	1	1	2	2	2	1	2	2	2	2	2		10_10_10	3535	0	0		1	0	0	0
32	1	37	19	23		2	1	2	1	2	2	1	2	2	2	2	2		10_10_10	3790	0	0		1	0	0	0
33	1	21	20	12		2	2	2	2	2	2	1	2	2	2	2	2		10_10_10	3100	0	0		1	0	0	0
34	1	25	18	27		2	1	2	1	2	2	1	2	2	2	2	2		10_10_10	3175	0	0		0	0	1	0
35	1	37	23	19		2	1	2	1	2	2	1	2	2	2	2	2		10_10_10	3130	0	0		1	0	0	0
36	1	30	21	15		2	1	2	1	2	2	1	2	2	2	2	2		10_10_10	3680	0	0		1	0	0	0
37	1	32	27	16		2	2	2	2	2	2	1	2	2	2	2	2		6_9_10	3290	0	0		1	0	0	0
38	1	23	22	10		2	2	2	2	2	2	1	2	2	2	2	2		10_10_10	3210	0	0		1	0	0	0
39	1	28	22	15		2	1	2	2	2	1	1	2	2	2	2	2		10_10_10	2860	0	0		1	0	0	0
40	1	30	22	12		2	1	2	1	2	2	1	2	2	2	2	2		9_10_10	2985	0	0		1	0	0	0
41	1	30	20	12		2	1	2	1	2	2	1	2	2	2	2	2		10_10_10	3555	0	0		1	0	0	0
42	1	24	19	12		2	2	2	2	2	2	1	2	2	2	2	2		10_10_10	3560	0	0		0	1	0	0
43	1	20	21	8		2	2	2	2	2	2	1	2	2	2	2	2		10_10_10	3170	0	0		1	0	0	0
44	1	26	26	16		2	2	2	2	2	2	1	2	2	2	2	2		10_10_10	2685	0	0		1	0	0	0
45	1	23	19	21		2	2	2	2	2	2	1	2	2	2	2	2		10_10_10	3545	0	0		1	0	0	0
46	1	18	22	14		2	1	2	2	2	1	1	2	2	2	2	2		10_10_10	3080	0	0		1	0	0	0
47	1	38	20	13		2	2	2	2	2	2	1	2	2	2	2	2		10_10_10	3485	0	0		0	0	1	1
48	1	31	26	18		1	1	2	1	2	2	2	2	2	2	2	2		8_10_10	2870	0	0		1	0	0	0
49	1	26	19	19		2	1	2	1	2	2	2	1	2	2	2	2		10_10_10	3420	0	0		1	0	0	0
50	1	20	26	5		2	2	2	2	2	2	2	1	2	2	2	2		10_10_10	3370	0	0		1	0	0	0
51	1	35	19	18		1	1	2	1	2	2	2	2	2	2	2	2		10_10_10	3000	0	0		0	0	1	0
52	1	31	24	10		2	2	2	2	2	2	2	1	2	2	2	2		10_10_10	3300	0	0		1	0	0	0
53	1	21	19	12		2	2	2	2	2	2	1	2	2	2	2	2		8_10_10	3360	0	0		1	0	0	0
54	1	27	22	35		2	1	2	1	2	2	1	2	2	2	2	2		8_9_9	2860	0	0		1	0	0	0
55	1	25	19	14		2	1	2	1	2	2	1	2	2	2	2	2		10_10_10	3360	0	0		1	0	0	0
56	1	18	23	5		2	1	1	2	2	2	1	2	2	2	2	2		10_10_10	3240	0	0		1	0	0	0
57	1	30	18	9		2	2	2	2	2	2	1	2	2	2	2	2		10_10_10	2960	0	0		1	0	0	0
58	1	23	35	3.7		2	1	2	1	2	2	1	2	2	2	2	2		10_10_10	3280	0	0		1	0	0	0
59	1	31	0	20		1	2	2	2	2	2	2	2	2	2	2	2		7_9_10	3960	0	0		1	0	0	0
60	1	27	25	2		1	1	2	2	2	1	2	2	2	2	2	2		7_9_10	3100	0	0		1	0	0	0
61	1	26	25	21		2	2	2	2	2	2	1	2	2	2	2	2		10_10_10	3150	0	0		1	0	0	0
62	1	28	18	10		2	2	2	2	2	2	1	2	2	2	2	2		10_10_10	2800	0	0		0	1	0	0
63	1	22	19	17		2	1	2	1	2	2	1	2	2	2	2	2		10_10_10	3170	0	0		0	1	0	0
64	1	29	25	13		1	2	2	2	2	2	2	2	2	2	2	2		10_10_10	2880	0	0		0	0	1	1
65	1	27	21	21		2	1	2	1	2	2	1	2	2	2	2	2		10_10_10	3340	0	0		1	0	0	0
66	1	29	23	20		1	2	2	2	2	2	2	2	2	2	2	2		10_10_10	3520	0	0		1	0	0	0
67	1	27	20	11		2	2	2	2	2	2	1	2	2	2	2	2		10_10_10	2810	0	0		1	0	0	0
68	1	28	18	14		1	1	2	1	2	2	2	2	2	2	2	2		10_10_10	3710	0	0		1	0	0	0
69	1	26	21	10		2	1	2	2	2	1	2	2	2	2	2	2		10_10_10	2995	0	0		1	0	0	0
70	1	34	26	20		1	1	2	1	2	2	2	2	2	2	2	2		10_10_10	3280	0	0		1	0	0	0
71	1	23	25	14.7		1	1	2	1	2	2	2	2	2	2	2	2		8_10_10	3370	0	0		1	0	0	0
72	1	28	23	13.5		1	2	2	2	2	2	2	2	2	2	2	2		10_10_10	3190	0	0		1	0	0	0
73	1	38	19	10		1	1	2	1	2	2	2	2	2	2	2	2		10_10_10	3330	0	0		1	0	0	0
74	1	20	23	7		2	2	2	2	2	2	1	2	2	2	2	2		10_10_10	3340	0	0		1	0	0	0
75	1	30	20	13.6		2	2	2	2	2	2	1	2	2	2	2	2		10_10_10	3580	0	0		1	0	0	0
76	1	29	24	12		2	1	2	1	2	2	1	2	2	2	2	2		10_10_10	3000	0	0		1	0	0	0
77	1	29	33	16		1	2	2	2	2	2	2	2	2	2	2	2		10_10_10	3550	0	0		1	0	0	0
78	1	22	17	11		2	2	2	2	2	2	1	2	2	2	2	2		10_10_10	3210	0	0		1	0	0	0
79	1	33	37	4		2	2	2	2	2	2	1	2	2	2	2	2		10_10_10	3900	0	0		1	0	0	0
80	1	19	22	13		2	2	2	2	2	2	1	2	2	2	2	2		6_10_10	3500	0	0		1	0	0	0
81	1	27	19	17		1	2	2	2	2	2	2	2	2	2	2	2		10_10_10_	3050	0	0		1	0	0	0
82	1	21	40	10		2	1	2	1	2	2	1	2	2	2	2	2		10_10_10	3480	0	0		1	0	0	0
83	1	24	20	12		2	2	2	2	2	2	1	2	2	2	2	2		10_10_10	3210	0	0		1	0	0	0
84	1	31	20	16		2	1	2	1	2	2	1	2	2	2	2	2		10_10_10	2820	0	0		0	1	0	0
85	1	24	17	11		2	2	2	2	2	2	1	2	2	2	2	2		10_10_10	2890	0	0		1	0	0	0
86	1	40	0	15		2	2	2	2	2	2	1	2	2	2	2	2		6_8_10	3255	0	0		1	0	0	0
87	1	26	20	17		2	1	2	1	2	2	1	2	2	2	2	2		7_8_9	2630	0	0		1	0	0	0
88	1	28	26	16		2	2	2	2	2	2	1	2	2	2	2	2		10_10_10	3330	0	0		1	0	0	0
89	1	24	19	22.5		2	2	2	2	2	2	1	2	2	2	2	2		9_10_10	3580	0	0		0	1	0	0
90	1	20	22	14		1	2	2	2	2	2	2	2	2	2	2	2		10_10_10	2500	0	0		0	1	0	0
91	1	24	0	15		2	2	2	2	2	2	1	2	2	2	2	2		10_10_10	2930	0	0		1	0	0	0
92	1	31	18	11		1	2	2	2	2	2	2	2	2	2	2	2		10_10_10	2740	0	0		1	0	0	0
93	1	38	31	12		2	2	2	2	2	2	1	1	2	2	2	2		5_8_9	4340	0	0		1	0	0	0
94	1	26	21	12		1	1	2	1	2	2	2	2	2	2	2	2		10_10_10	3040	0	0		1	0	0	0
95	1	32	21	21		2	2	2	2	2	2	1	2	2	2	2	2		10_10_10	3800	0	0		0	0	1	0
96	1	23	18	14		2	2	2	2	2	2	2	1	2	2	2	2		10_10_10	3150	0	0		1	0	0	0
97	1	32	20	2		1	1	2	1	2	2	2	2	2	2	2	2		10_10_10	3100	0	0		1	0	0	0
98	1	21	15	12		1	1	2	1	2	2	2	2	2	2	2	2		10_10_10	3070	0	0		1	0	0	0
99	1	34	19	11		1	2	2	2	2	2	2	2	2	2	2	2		10_10_10	2560	0	0		1	0	0	0
100	1	23	20	12		2	2	2	2	2	2	1	2	2	2	2	2		10_10_10	2900	0	0		0	1	0	0
101	1	34	16	7.3		1	2	2	2	2	2	2	2	2	2	2	2		10_10_10	2170	0	0		1	0	0	0

## Sheet: pas de couderc
N° Patient	MC	AGE	BMI	PDP		Pl	Pant	gL	pL	pCli	pUR	P1D	P2D	P3a	P3b	P3c	P4		APGAR	POIDS		Fracture clavilcule	Fracture humérus
1	0	26	26	24		1	1	2	1	2	2	2	2	2	2	2	2		10_10_10	3170		0	0
2	0	25	34	10		2	1	2	2	2	1	2	1	2	2	2	2		10_10_10	3160		0	0
3	0	34	22	9		2	1	2	2	2	1	1	2	2	2	2	2		10_10_10	2290		0	0
4	0	35	21	16		2	2	2	2	2	2	1	2	2	2	2	2		9_10_10	3640		0	0
5	0	31	21	24		2	2	2	2	2	2	1	2	2	2	2	2		10_10_10	3440		0	0
6	0	27	25	12		2	2	2	2	2	2	2	1	2	2	2	2		10_10_10	3415		0	0
7	0	27	32	16		2	2	2	2	2	2	1	2	2	2	2	2		10_10_10	3540		0	0
8	0	29	21	15		2	1	2	2	2	1	2	1	2	2	2	2		10_10_10	3140		0	0
9	0	28	19	10		2	2	2	2	2	2	2	1	2	2	2	2		8_10_10	3540		0	0
10	0	28	20	11.8		2	2	2	2	2	2	1	2	2	2	2	2		10_10_10	3320		0	0
11	0	31	20	11		2	2	2	2	2	2	1	2	2	2	2	2		10_10_10	2100		0	0
12	0	24	24	13		2	2	2	2	2	2	1	2	2	2	2	2		10_10_10	3770		0	0
13	0	29	26	8		1	2	2	2	2	2	2	2	2	2	2	2		10_10_10	2640		0	0
14	0	28	21	13		2	2	2	2	2	2	1	2	2	2	2	2		10_10_10	2620		0	0
15	0	21	20	16		2	1	1	2	2	2	1	2	2	2	2	2		10_10_10	3130		0	0
16	0	30	20	7		2	2	2	2	2	2	1	2	2	2	2	2		10_10_10	3240		0	0
17	0	38	22	18		1	2	2	2	2	2	2	2	2	2	2	2		10_10_10	3360		0	0
18	0	35	23	12		2	2	2	2	2	2	1	2	2	2	2	2		10_10_10	3120		0	0
19	0	25	21	14		2	2	2	2	2	2	2	1	2	2	2	2		10_10_10	3860		0	0
20	0	28	23	17		2	1	2	1	2	2	1	2	2	2	2	2		10_10_10	3740		0	0
21	0	26	20	14		2	1	2	1	2	2	1	2	2	2	2	2		10_10_10	3930		0	0
22	0	28	22	16		2	2	2	2	2	2	2	1	2	2	2	2		10_10_10	3300		0	0
23	0	25	21	9		2	1	2	1	2	2	1	2	2	2	2	2		9_10_10	2960		0	0
24	0	34	17	20		1	2	2	2	2	2	2	2	2	2	2	2		9_10_10	3150		0	0
25	0	29	19	12		1	2	2	2	2	2	2	2	2	2	2	2		10_10_10	3080		0	0
26	0	30	23	14		1	2	2	2	2	2	2	2	2	2	2	2		8_10_10	1850		0	0
27	0	34	19	19		2	2	2	2	2	2	1	2	2	2	2	2		10_10_10	3610		0	0
28	0	26	23	22		2	2	2	2	2	2	2	1	2	2	2	2		8_10_10	3480		0	0
29	0	35	34	11		2	2	2	2	2	2	1	2	2	2	2	2		10_10_10	3290		0	0
30	0	24	19	19		1	2	2	2	2	2	2	2	2	2	2	2		9_10_10	1910		0	0
31	0	39	21	11		1	1	2	1	2	2	2	2	2	2	2	2		10_10_10	2550		0	0
32	0	28	22	18		2	2	2	2	2	2	2	1	2	2	2	2		10_10_10	3300		0	0
33	0	22	21	21		2	2	2	2	2	2	1	2	2	2	2	2		10_10_10	3845		0	0
34	0	34	39	2		2	2	2	2	2	2	2	1	2	2	2	2		10_10_10	4280		0	0
35	0	25	20	24		1	2	2	2	2	2	2	2	2	2	2	2		10_10_10	3240		0	0
36	0	24	21	12		2	1	2	1	2	2	1	2	2	2	2	2		10_10_10	3080		0	0
37	0	33	19	18		2	2	2	2	2	2	1	2	2	2	2	2		10_10_10	3160		0	0
38	0	30	21	17		2	1	2	1	2	2	1	2	2	2	2	2		10_10_10	3090		0	0
39	0	27	19	17		2	1	2	1	2	2	2	1	2	2	2	2		10_10_10	3030		0	0
40	0	25	26	19		2	2	2	2	2	2	2	1	2	2	2	2		10_10_10	3390		0	0
41	0	31	18	33		1	2	2	2	2	2	2	2	2	2	2	2		10_10_10	2460		0	0
42	0	26	19	18		2	1	2	1	2	2	1	2	2	2	2	2		8_10_10	2950		0	0
43	0	28	21	10		1	1	2	1	2	2	2	2	2	2	2	2		10_10_10	3190		0	0
44	0	22	24	5		2	2	2	2	2	2	1	2	2	2	2	2		10_10_10	3250		0	0
45	0	24	17	14		2	2	2	2	2	2	2	1	2	2	2	2		10_10_10	3120		0	0
46	0	21	20	17		2	2	2	2	2	2	1	2	2	2	2	2		10_10_10	3470		0	0
47	0	27	19	12		2	2	2	2	2	2	1	2	2	2	2	2		10_10_10	3160		0	0
48	0	29	19	16		2	2	2	2	2	2	2	1	2	2	2	2		10_10_10	3480		0	0
49	0	30	21	14		2	1	2	1	2	2	1	2	2	2	2	2		7_8_10	2980		0	0
50	0	27	19	11		2	2	2	2	2	2	1	2	2	2	2	2		10_10_10	3090		0	0
51	0	16	28	13		2	2	2	2	2	2	2	1	2	2	2	2		9_10_10	3400		0	0
52	0	29	20	7		2	1	2	1	2	2	2	2	2	2	2	2		10_10_10	2980		0	0
53	0	24	27	19		2	2	2	2	2	2	2	1	2	2	2	2		10_10_10	3630		0	0
54	0	33	22	10		2	2	2	2	2	2	1	2	2	2	2	2		10_10_10	3250		0	0
55	0	28	22	14		2	2	2	2	2	2	1	2	2	2	2	2		10_10_10	2770		0	0
56	0	36	23	10		2	1	2	1	2	2	1	2	2	2	2	2		10_10_10	2640		0	0
57	0	26	18.8	13		2	2	2	2	2	2	1	2	2	2	2	2		10_10_10	3390		0	0
58	0	23	22	13		2	2	2	2	2	2	1	2	2	2	2	2		10_10_10	3340		0	0
59	0	23	23	10		2	2	2	2	2	2	2	1	2	2	2	2		10_10_10	3130		0	0
60	0	26	17	13		2	1	2	2	1	2	1	2	2	2	2	2		10_10_10	3870		0	0
61	0	26	23	10		2	1	2	1	2	2	1	2	2	2	2	2		10_10_10	3040		0	0
62	0	21	23	10		2	1	2	1	2	2	1	2	2	2	2	2		10_10_10	3870		0	0
63	0	29	21	13		2	2	2	2	2	2	2	2	2	2	2	2		10_10_10	2750		0	0
64	0	27	23	12		1	2	2	2	2	2	2	2	2	2	2	2		10_10_10	2770		0	0
65	0	24	20	9		2	2	2	2	2	2	1	2	2	2	2	2		10_10_10	3250		0	0
66	0	19	18	20		2	1	2	1	2	2	1	2	2	2	2	2		10_10_10	3285		0	0
67	0	24	27	4		2	2	2	2	2	2	1	2	2	2	2	2		10_10_10	3090		0	0
68	0	21	22	34		2	2	2	2	2	2	2	1	2	2	2	2		10_10_10	2990		0	0
69	0	30	20	10		2	2	2	2	2	2	1	2	2	2	2	2		10_10_10	3575		0	0
70	0	31	19	13		2	2	2	2	2	2	1	2	2	2	2	2		10_10_10	3950		0	0
71	0	25	25	2		2	2	2	2	2	2	1	2	2	2	2	2		10_10_10	3320		0	0
72	0	39	21	15		2	2	2	2	2	2	2	1	2	2	2	2		10_10_10	3390		0	0
73	0	29	20	14		2	1	2	1	2	2	2	1	2	2	2	2		10_10_10	2600		0	0
74	0	27	25	12		2	1	2	1	2	2	1	2	2	2	2	2		10_10_10	3340		0	0
75	0	26	23	18		2	2	2	2	2	2	2	1	2	2	2	2		10_10_10	3660		0	0
76	0	38	22	11		2	1	2	1	2	2	1	2	2	2	2	2		10_10_10	3345		0	0
77	0	30	20	16		2	2	2	2	2	2	2	1	2	2	2	2		10_10_10	3345		0	0
78	0	39	19	15		2	2	2	2	2	2	2	1	2	2	2	2		10_10_10	3190		0	0
79	0	23	27	13		2	1	2	1	2	2	1	2	2	2	2	2		10_10_10	3185		0	0
80	0	26	27	13		2	2	2	2	2	2	2	1	2	2	2	2		10_10_10	4350		0	0
81	0	36	22	13		2	1	1	2	2	2	1	2	2	2	2	2		10_10_10	3450		0	0
82	0	30	20	2		2	1	2	1	2	2	1	2	2	2	2	2		7_10_10	2950		0	0
83	0	26	20	16		2	2	2	2	2	2	1	2	2	2	2	2		10_10_10	2865		0	0
84	0	29	21	10		2	1	2	1	2	2	1	2	2	2	2	2		10_10_10	2400		0	0
85	0	25	21	16		2	1	1	2	2	2	1	2	2	2	2	2		10_10_10	3040		0	0
86	0	34	22	11		2	2	2	2	2	2	2	1	2	2	2	2		10_10_10	2910		0	0
87	0	27	26	9		2	1	2	1	2	2	2	1	2	2	2	2		9_10_10	2700		0	0
88	0	26	20	13		2	2	2	2	2	2	1	2	2	2	2	2		10_10_10	3200		0	0
89	0	30	22	18		2	1	1	2	2	2	2	1	2	2	2	2		10_10_10	3515		0	0
90	0	34	32	11		2	1	2	1	2	2	1	2	2	2	2	2		10_10_10	3135		0	0
91	0	21	19	8		2	2	2	2	2	2	1	2	2	2	2	2		10_10_10	2450		0	0
92	0	28	22	15		2	1	2	1	2	2	1	2	2	2	2	2		9_10_10	2860		0	0
93	0	26	27	11		2	2	2	2	2	2	2	1	2	2	2	2		10_10_10	3960		0	0
94	0	25	21	10		2	1	2	1	2	2	1	2	2	2	2	2		10_10_10	3320		0	0
95	0	20	19	10		2	2	1	2	2	2	1	2	2	2	2	2		10_10_10	2340		0	0
96	0	22	24	15		2	1	2	1	2	2	1	2	2	2	2	2		10_10_10	3420		0	0
97	0	27	22	14		2	2	2	2	2	2	2	1	2	2	2	2		10_10_10	3120		0	0
98	0	25	21	16		2	1	2	2	2	1	2	1	2	2	2	2		10_10_10	3340		0	0
																						0	0
																						0	0
																						0	0
